# Supplementary material for: Trends and Scientific Production on Isometric Training: A Bibliometric Analysis
Source: Sports (Basel). 2025 May 12;13(5):145. doi: 10.3390/sports13050145 (PMC12115907; doi:10.3390/sports13050145)
Supplement: Supplementary file 1 [file sports-13-00145-s001.zip]

Archive with 7 entries (7 files):
- Figure S1. Flowchart.pdf
- Figure S2. Box Plot Isometric.png
- Figure S3. Authors Keywords.png
- Figure S4 AK as 5_0 AVG PUB YEAR.png
- Figure S5 Keywords Plus.png
- Figure S6 KP as 5_0 AVG PUB YEARS.png
- sports-3577893-supplementary.pdf
